# Supplementary material for: Evaluation of Paralytic Shellfish Toxins in Marine Oyster Farming and Microalgae in the Atlantic Amazon Evidences Safety but Highlights Potential Risks of Shellfish Poisoning
Source: Toxins (Basel). 2022 Sep 22;14(10):654. doi: 10.3390/toxins14100654 (PMC9611215; doi:10.3390/toxins14100654)
Supplement: Supplementary file 1 [file toxins-14-00654-s001.zip]

Archive with 1 entries (1 files):
- toxins-1850378-supplementary.pdf
